# Supplementary material for: Serum Metabolomics Study to Screen Potential Biomarkers of Lung Cancer Risk in High Natural Background Radiation Areas of Thailand: A Pilot Study
Source: Cancers (Basel). 2024 Dec 15;16(24):4182. doi: 10.3390/cancers16244182 (PMC11674310; doi:10.3390/cancers16244182)
Supplement: Supplementary file 1 [file cancers-16-04182-s001.zip]

Archive with 1 entries (1 files):
- cancers-3334913-supplementary.pdf
